# Supplementary material for: Characterization of Morphological, Thermal, and Mechanical Performances and UV Ageing Degradation of Post-Consumer Recycled Polypropylene for Automotive Industries
Source: Materials (Basel). 2025 Feb 28;18(5):1090. doi: 10.3390/ma18051090 (PMC11901271; doi:10.3390/ma18051090)
Supplement: Supplementary file 1 [file materials-18-01090-s001.zip]

Archive with 1 entries (1 files):
- materials-3403231-supplementary.pdf
